# Supplementary material for: Food Deprivation Affects the miRNome in the Lactating Goat Mammary Gland
Source: PLoS One. 2015 Oct 16;10(10):e0140111. doi: 10.1371/journal.pone.0140111 (PMC4608672; doi:10.1371/journal.pone.0140111)
Supplement: S1 Table — (XLSX) [file pone.0140111.s004.xlsx]

## Sheet: Feuil1
miRNA	Mean of normalized read counts	Control	FD	Fold change (FD/Control)	Sequence
miR-148a-3p	1.20193e+06	1.34855e+06	1.10418e+06	0.850937	tcagtgcactacagaactttgt
miR-10b-5p	815336	779724	839077	1.06375	taccctgtagaaccgaatttgt
miR-143-3p	763364	722366	790695	1.07906	tgagatgaagcactgtagctcg
miR-30a-5p	592383	642628	558886	0.880872	tgtaaacatcctcgactggaagct
miR-26a-5p	317431	285267	338874	1.16978	ttcaagtaatccaggataggct
miR-22-3p	246860	272533	229745	0.852432	aagctgccagttgaagaac
miR-181a-5p	204558	190136	214173	1.10507	aacattcaacgctgtcggtgagt
miR-186-5p	201931	217301	191685	0.894137	caaagaattctccttttgggct
miR-191-5p	161835	161035	162368	1.00772	caacggaatcccaaaagcagct
miR-21-5p	146696	135178	154375	1.11742	tagcttatcagactgatgttgac
miR-27b-3p	146410	133036	155326	1.15003	ttcacagtggctaagttctgc
miR-126-5p	134191	116635	145894	1.22572	cattattacttttggtacgcgc
miR-141-3p	123668	128297	120582	0.944377	taacactgtctggtaaagatgg
miR-30d-5p	81520.7	85703.6	78732.1	0.923763	tgtaaacatccccgactggaagc
let-7a-5p	80563	81604.8	79868.4	0.980035	tgaggtagtaggttgtatagtt
let-7f-5p	76198.9	78626.8	74580.4	0.950988	tgaggtagtagattgtatagtt
miR-103-3p	55069.1	58074.2	53065.8	0.925006	agcagcattgtacagggctatga
miR-10a-5p	53238.1	46057.5	58025.2	1.21483	taccctgtagatccgaatttgt
miR-26b-5p	47810.3	46461	48709.8	1.04357	ttcaagtaattcaggataggtt
miR-378-3p	46938.4	53003.1	42895.2	0.842254	actggacttggagtcagaaggc
miR-200b-3p	46207.8	52518.1	42000.9	0.823271	taatactgcctggtaatgatga
miR-92b-3p	45969.1	45988.9	45955.9	0.999332	tattgcacttgtcccggcctgt
miR-30e-5p	43969.9	44445.2	43653	0.982991	tgtaaacatccttgactggaagct
let-7i-5p	41636.8	38592.1	43666.6	1.11596	tgaggtagtagtttgtgctgtt
miR-127-3p	40681.9	43139.1	39043.8	0.91351	tcggatccgtctgagcttgg
miR-151-3p	33152.5	32223.8	33771.6	1.04335	ctagactgaagctccttgagg
miR-101-3p	30297.9	27872.9	31914.6	1.13772	tacagtactgtgataactga
miR-16a-5p	28603.5	23977.4	31687.6	1.27875	tagcagcacgtaaatattggag
miR-145-5p	26812.8	28270.2	25841.2	0.941595	gtccagttttcccaggaatccct
let-7g-5p	24662.5	24019.4	25091.2	1.04115	tgaggtagtagtttgtacagtt
miR-151-5p	23573.7	22746.9	24124.9	1.0586	tcgaggagctcacagtctagt
miR-411a-5p	22829.5	25261.7	21208	0.864968	atagtagaccgtatagcgtac
miR-19b-3p	22352.9	25275.3	20404.6	0.839879	tgtgcaaatccatgcaaaactga
miR-126-3p	20380.7	17217.8	22489.4	1.28528	tcgtaccgtgagtaataatgc
miR-25-3p	20043.6	17918.7	21460.2	1.18702	cattgcacttgtctcggtctga
miR-29a-3p	18401.7	15815.6	20125.9	1.24423	tagcaccatctgaaatcggtt
miR-6119-5p	16270.7	19082.4	14396.1	0.771259	agaggtaaaaaattgatttgact
miR-205-5p	16161.2	13437.1	17977.3	1.20196	tccttcattccaccggagtctg
miR-200c-3p	14892.1	15897	14222.2	0.903198	taatactgccgggtaatgatgga
miR-28-3p	14468.4	14167.1	14669.2	1.03314	cactagattgagagctcctgga
miR-30b-5p	13652.4	14130.1	13333.9	0.947884	tgtaaacatcctacactcagct
miR-200a-3p	13236.4	14547.6	12362.2	0.863168	taacactgtctggtaacgatg
miR-125a-5p	12336.4	10700	13427.3	1.20772	tccctgagaccctttaacctgt
miR-27a-3p	12107.7	10837.5	12954.5	1.18089	ttcacagtggctaagttccg
let-7b-5p	12004.7	11462.2	12366.5	1.07085	tgaggtagtaggttgtgtggtt
miR-192-5p	11463.7	10163.1	12330.8	1.19561	ctgacctatgaattgacagcc
miR-23b-3p	9844.6	9849.31	9841.45	0.999268	atcacattgccagggattacc
miR-30c-5p	9663.2	9831.74	9550.85	0.973811	tgtaaacatcctacactctcagc
miR-23a-3p	9014.86	8879.32	9105.23	1.02344	atcacattgccagggatttcc
miR-125b-5p	8903.83	6947.13	10208.3	1.36908	tccctgagaccctaacttgt
miR-423-5p	8374.81	9361.53	7716.99	0.8352	tgaggggcagagagcgagacttt
miR-199c-3p	8260.6	7187.6	8975.93	1.19247	acagtagtctgcacattggtt
miR-148b-3p	7215.91	7650.52	6926.16	0.910063	tcagtgcatcacagaactttgt
miR-98-5p	7044.48	6830.71	7187	1.04767	tgaggtagtaagttgtattgtt
miR-423-3p	6913.43	7385.59	6598.66	0.90129	agctcggtctgaggcccctcagt
miR-1468-5p	6909.83	6474.38	7200.13	1.08978	ctccgtttgcctgttttgctga
miR-99a-5p	6838.2	5532.66	7708.56	1.34836	aacccgtagatccgatcttgt
miR-660-5p	6765.67	7697.51	6144.44	0.809291	tacccattgcatatcggagctgt
miR-451-5p	6096.07	4957.17	6855.33	1.3279	aaaccgttaccattactga
miR-182-5p	5924.12	5510.67	6199.75	1.08547	tttggcaatggtagaactcac
miR-155-5p	5887.66	6142.24	5717.94	0.944545	ttaatgctaatcgtgataggggt
let-7c-5p	5829.8	4933.74	6427.16	1.28328	tgaggtagtaggttgtatggtt
miR-24-3p	5780.9	5121.37	6220.58	1.19009	tggctcagttcagcaggaac
miR-30a-3p	5639.35	5503.52	5729.89	1.03811	ctttcagtcggatgtttgcag
miR-107-3p	5433.14	5547.1	5357.17	0.969859	agcagcattgtacagggctat
miR-150-5p	5430.59	3609.16	6644.89	1.42303	tctcccaacccttgtaccagtg
miR-30f-5p	5102.84	5363.51	4929.06	0.92676	tgtaaacaccctacactctcagc
miR-181b-5p	4948.24	4815.96	5036.42	1.03501	aacattcattgctgtcggtgggt
miR-497-5p	4769.48	4222.67	5134.02	1.17848	agcagcacactgtggtttgtac
miR-429-3p	4729.25	5379.7	4295.62	0.819339	taatactgtctggtaatgccg
miR-148a-5p	4714.14	5049.89	4490.3	0.907731	aaagttctgagacactccgact
miR-320-3p	4701.59	4847.83	4604.09	0.955038	aaaagctgggttgagagggcga
miR-140-3p	4451.82	3798.2	4887.57	1.26186	accacagggtagaaccacggac
miR-29c-3p	4091.56	4140.34	4059.03	0.982238	tagcaccatttgaaattggtt
miR-99b-5p	3828.81	3366.42	4137.07	1.18461	cacccgtagaaccgaccttgcg
miR-16b-5p	3748.78	3135.02	4157.96	1.27625	tagcagcacgtaaatattgggg
miR-340-5p	3716.4	3864.23	3617.85	0.941137	ttataaagcaatgagactgatt
miR-93-5p	3433.06	2907.89	3783.17	1.25379	caaagtgctgttcgtgcaggtag
miR-146a-5p	3316.25	2427.22	3908.94	1.42295	tgagaactgaattccataggtt
miR-342-3p	3253.96	2789.61	3563.53	1.22966	tctcacacagaaatcgcaccca
miR-2284y-5p	3182.2	3237.67	3145.22	0.973197	aaaagttcgttcgggtttttc
miR-500-3p	3040.97	3508.17	2729.5	0.797953	atgcacctgggcaaggattct
miR-15a-5p	2752.34	2376.35	3003	1.21314	tagcagcacataatggtttgtgg
miR-130a-3p	2731.01	2236.54	3060.65	1.2926	cagtgcaatgttaaaagggca
miR-19a-3p	2617.11	2953.18	2393.06	0.843154	tgtgcaaatctatgcaaaactga
chr8_12248-5p	2493.36	2528.44	2469.97	0.978738	tgaaaagttcgttctggttttt
miR-532-5p	2384	2589.82	2246.79	0.876099	catgccttgagtgtaggaccgt
let-7e-5p	2318.42	2172.28	2415.85	1.10565	tgaggtaggaggttgtatagtt
miR-125b-3p	2264.64	1918.18	2495.61	1.27853	acaagtcaggctcttgggacc
miR-100-5p	2251.63	1845.5	2522.38	1.26638	aacccgtagatccgaacttgt
miR-28-5p	2228.09	2043.17	2351.36	1.13738	aaggagctcacagtctattga
miR-30e-3p	2225	1994.99	2378.34	1.17777	ctttcagtcggatgtttacag
miR-199b-5p	2108.41	1711.15	2373.25	1.29809	cccagtgtttagactatctgttc
miR-199a-5p	2049.56	1654.01	2313.27	1.28103	cccagtgttcagactacctgttc
miR-145-3p	1897.38	1674.74	2045.81	1.16531	attcctggaaatactgttctt
miR-135a-5p	1897.21	1899.46	1895.7	0.998512	tatggctttttattcctatgtga
let-7d-5p	1881.11	1895.72	1871.38	0.988017	agaggtagtaggttgcatagtt
miR-221-3p	1879.67	1208.13	2327.36	1.47737	agctacattgtctgctgggttt
miR-136-3p	1769.23	1912.7	1673.57	0.894392	atcatcgtctcaaatgagtct
miR-196b-5p	1709.45	1465.93	1871.8	1.20316	taggtagtttcctgttgttgg
miR-374a-5p	1645.89	1506.51	1738.8	1.14675	ttataatacaacctgataagt
miR-331-3p	1590.82	1741.44	1490.41	0.868301	cccctgggcctatcctagaac
chr26_33637-3p	1573.52	1772.26	1441.02	0.870527	ccaaaccagttgtgcctgtaga
miR-769-5p	1518.53	1482.48	1542.57	1.03853	tgagacctccgggttctgagct
miR-664-3p	1494.56	1540.03	1464.25	0.95714	tattcatttatctcccagcctaca
miR-409-3p	1476.96	1953.78	1159.08	0.660236	gaatgttgctcggtgaacccc
miR-301a-3p	1457.62	1368.89	1516.77	1.09706	cagtgcaatagtattgtcaaagc
miR-29b-3p	1447.89	1275.95	1562.52	1.18416	tagcaccatttgaaatcagt
miR-21-3p	1414.73	1288.99	1498.56	1.11765	caacagcagtcgatgggctgt
miR-3431-5p	1406.72	1441.69	1383.41	0.965316	cctcagtcagccttgtggatgt
miR-374a-3p	1380.33	1340.02	1407.21	1.04833	cttatcaggttgtattgtaatt
miR-1307-5p	1290.1	1233.64	1327.74	1.06392	tcgaccggacctcgacc
miR-224-5p	1260.38	1227.18	1282.52	1.04085	caagtcactagtggttccgttt
chr4_5976-5p	1232.07	1143.82	1290.91	1.07066	gaacaccgggtgccgtaggctt
miR-3431-3p	1209.25	1160.51	1241.74	1.05568	atctagaggactgactgaaatt
miR-452-5p	1172.2	1104.28	1217.48	1.08536	aactgtttgcagaggaaactga
miR-222-3p	1169.7	812.406	1407.9	1.47832	agctacatctggctactgggtctc
miR-4334-3p	1137.93	1169.08	1117.16	0.958331	tccctgtcctccaggagctc
miR-181a-3p	1030.83	979.399	1065.11	1.07213	aaccatcgaccgttgattgtacc
miR-17-5p	1015.73	970.749	1045.71	1.06826	caaagtgcttacagtgcaggtagt
let-7b-3p	973.981	1096.73	892.152	0.845017	ctatacaacctactgccttcct
miR-151b-5p	970.563	909.55	1011.24	1.10684	tccaggagctcacagtctag
let-7a-3p	926.35	972.203	895.781	0.932646	ctatacaatctactgtctttcc
miR-361-5p	914.307	827.206	972.375	1.15882	ttatcagaatctccaggggtac
miR-204-5p	883.865	540.765	1112.6	1.79683	ttccctttgtcatcctatgcct
miR-20a-5p	866.447	793.951	914.778	1.12758	taaagtgcttatagtgcaggtag
miR-197-3p	851.728	802.275	884.697	1.08917	ttcaccaccttctccacccagc
chr21_28588-5p	835.94	943.139	764.473	0.849956	ctggacttggggtcagaaggct
miR-133a-3p	835.437	812.25	850.895	1.03091	tttggtccccttcaaccagctgt
miR-190a-5p	833.129	894.537	792.191	0.900479	tgatatgtttgatatattaggtt
miR-338-3p	830.483	767.158	872.7	1.12852	tccagcatcagtgattttgtt
miR-361-3p	830.253	788.954	857.786	1.07399	tcccccaggtgtgattctgatt
miR-582-5p	825.603	776.75	858.172	1.06813	tacagttgttcaaccagttact
miR-652-3p	809.066	827.302	796.909	0.967273	tgaatggcgccactagggttgtgc
miR-183-5p	796.812	771.508	813.681	1.03692	tatggcactggtagaattcact
miR-410-3p	757.735	901.049	662.193	0.8005	aatataacacagatggcctgt
miR-200a-5p	706.85	813.547	635.719	0.810611	catcttaccggacagtgctgga
chr10_15053-3p	677.939	613.552	720.864	1.16089	aaacacgaacaaacttttcggc
miR-106b-5p	656.071	583.597	704.388	1.17868	taaagtgctgacagtgcagat
miR-194-5p	646.865	643.195	649.311	1.01059	tgtaacagcaactccatgtgga
scaffold1201_36412-3p	628.725	639.968	621.23	0.982172	aggtccccagtagctcc
miR-30d-3p	616.609	613.854	618.446	1.00682	tttcagtcagatgtttgctgc
miR-1839-5p	598.103	668.45	551.204	0.850178	aaggtagacagaacaggtcttg
miR-195-5p	590.206	487.471	658.696	1.28216	tagcagcacagaaatgttgg
miR-421-3p	584.01	571.591	592.29	1.03232	atcaacagacattaattgggcgc
let-7d-3p	578	546.56	598.959	1.08576	ctatacgacctgctgcctttc
miR-32-5p	575.158	577.215	573.787	0.993755	tattgcacattactaagttgca
miR-196a-5p	562.767	412.7	662.812	1.47897	taggtagtttcatgttgttgg
miR-99a-3p	557.746	472.201	614.776	1.2744	caagctcgcttctatgggtctgt
miR-381-3p	557.556	701.757	461.423	0.729665	tatacaagggcaagctctctgt
miR-425-5p	548.453	478.761	594.913	1.1914	aatgacacgatcactcccgttga
miR-380-3p	538.262	619.713	483.961	0.812006	tatgtaatgtggtccacgtct
miR-181c-5p	526.601	423.738	595.177	1.28574	aacattcaacctgtcggtgag
miR-200b-5p	503.995	546.284	475.802	0.882844	catcttactgggcagcattgga
miR-181f-3p	488.103	469.55	500.472	1.05998	accaccgaccgttgactgtacc
miR-345-3p	487.537	575.271	429.047	0.790993	ccctgaactaggggtctggagg
miR-374b-5p	487.224	408.353	539.804	1.2514	atataatacaacctgctaagtg
miR-3958-3p	482.16	564.039	427.574	0.802275	agatattgcacggttgatctct
miR-3959-5p	480.114	507.85	461.623	0.922286	ggttgatcagagaacatacatt
miR-136-5p	466.968	462.93	469.66	1.0133	actccatttgttttgatgatgg
chr16_22478-5p	462.796	437.421	479.713	1.08697	caggctaggagaaatgattggat
chr12_17655-3p	446.817	611.28	337.175	0.658238	cccgggtttcggcacca
chr17_23603-3p	443.798	485.477	416.012	0.922521	gcggcgtcccagtagctc
miR-223-3p	429.174	244.819	552.078	1.64646	tgtcagtttgtcaaatacccca
chr17_23903-5p	416.361	375.643	443.507	1.16438	tctctgtcctccaggagctcac
miR-369-3p	407.169	443.559	382.908	0.876452	aataatacatggttgatcttt
miR-128-3p	400.743	379.684	414.783	1.08503	tcacagtgaaccggtctcttt
miR-378d-5p	382.465	438.695	344.979	0.822868	actggacttggagtcaga
chr19_26739-5p	376.605	508.111	288.935	0.670511	gagggtttgggtttggtcgtggga
miR-452-3p	375.725	332.926	404.258	1.17927	tcagtctcatctgcaaagaag
miR-378-5p	371.077	376.41	367.522	0.982547	ctcctgactccaggtcctgtgt
miR-15b-5p	363.517	297.701	407.394	1.29765	tagcagcacatcatggtttaca
miR-31-5p	356.472	370.48	347.133	0.952651	aggcaagatgctggcatagct
chrX_39298-5p	345.869	211.648	435.35	1.49417	ttttgcaacatgttcctgaatat
miR-193b-3p	319.12	273.604	349.464	1.19635	aactggcccacaaagtcccgct
miR-345-5p	307.524	351.422	278.258	0.868454	gctgactcctagtccagtgct
let-7i-3p	307.16	273.418	329.655	1.17893	ctgcgcaagctactgccttgct
miR-106b-3p	306.592	286.826	319.768	1.10131	ccgcactgtgggtacttgct
miR-365-3p	303.968	288.433	314.325	1.0666	taatgcccctaaaaatccttat
chr3_4386-5p	303.779	419.678	226.512	0.656311	atagttcattcaggtttttctg
miR-455-5p	303.559	244.989	342.606	1.30345	tatgtgcctttggactacatcg
chr27_34538-5p	298.698	411.457	223.525	0.660455	aaagttcattcaggtttttctg
miR-193a-3p	298.244	255.948	326.441	1.19339	aactggcccacaaagtccc
miR-214-3p	295.86	247.142	328.339	1.22858	tacagcaggcacagacaggc
miR-326-3p	284.801	283.097	285.938	1.0062	cctctgggcccttcctccagc
miR-29c-5p	284.501	266.019	296.823	1.09249	tgaccgatttctcctggtgttca
miR-148b-5p	284.297	312.713	265.354	0.858556	gaagttctgttatacactcaggc
miR-328-3p	281.984	268.708	290.835	1.07102	ctggccctctctgcccttccgt
miR-455-3p	280.321	236.244	309.706	1.1734	gcagtccatgggcatatacact
miR-140-5p	263.079	251.71	270.658	1.06378	cagtggttttaccctatggtag
miR-493-3p	259.837	325.247	216.231	0.742325	tgaaggtctactgtgtgccagg
miR-17-3p	257.876	263.249	254.295	0.967435	actgcagtgaaggcacttgtagca
miR-195-3p	254.633	233.251	268.887	1.13664	ccaatattggctgtgctgctc
miR-7-3p	248.539	217.082	269.51	1.19878	aacaaatcacagtctgccata
miR-1388-3p	242.956	190.871	277.68	1.33983	atctcaggttcgtcagcccgca
miR-494-3p	242.414	310.625	196.94	0.675693	tgaaacatacacgggaaacctct
miR-502b-3p	238.408	261.674	222.898	0.871701	atccacctgggcaaggattctgaa
miR-652-5p	237.8	245.885	232.41	0.963917	caaccctaggagagggtgccattca
chr25_32792-5p	234.919	203.578	255.813	1.22282	accctgtcctccaggagctcat
miR-1388-5p	229.212	194.358	252.449	1.2106	aggactgtccaacctgagaat
miR-493-5p	228.988	272.048	200.282	0.791596	ttgtacatggtaggctttcatt
miR-18a-5p	227.117	214.149	235.762	1.0835	taaggtgcatctagtgcagatag
miR-146b-3p	224.569	197.495	242.618	1.13784	tgccctagggactcagttctggt
miR-6529-5p	220.54	215.675	223.784	1.03205	gagagatcagaggcgcagagt
miR-376c-3p	216.965	238.4	202.675	0.862584	aacatagaggaaattccacgt
miR-30f-3p	216.937	228.048	209.53	0.933981	ctgggaggaggctgtttactct
miR-34a-5p	216.781	157.275	256.452	1.4284	tggcagtgtcttagctggttgt
miR-2285f-3p	216.057	206.589	222.37	1.07662	aaaacctgaatgaactttttgg
chr10_15091-5p	202.794	212.693	196.195	0.934129	aaaaatttgttcgggtttttct
miR-151-3p	196.394	192.002	199.322	1.03039	ctagactgaggctccttgagg
chr8_12894-3p	194.549	251.708	156.443	0.698678	tcccctgcatctccacca
chr3_4386-3p	192.397	253.154	151.892	0.656965	gaagaatctgaatgaacattt
miR-487b-3p	189.69	214.122	173.402	0.849554	aatcgtacagggtcatccactt
miR-218-5p	188.326	166.154	203.108	1.15717	ttgtgcttgatctaaccatgt
miR-532-3p	183.155	192.741	176.765	0.926568	cctcccacacccaaggcttgc
miR-542-3p	181.108	130.226	215.029	1.35486	tgtgacagattgataactga
miR-33b-5p	179.707	209.34	159.951	0.820576	gtgcattgctgttgcattg
miR-411a-3p	178.999	205.566	161.288	0.822525	tatgtaacacggtccactaac
miR-2285k-3p	174.228	163.691	181.253	1.07897	aaaaccggaatgaactttttg
miR-22-5p	173.153	173.861	172.68	0.99157	agttcttcagtggcaagcttt
miR-500-5p	173.111	194.23	159.032	0.856487	taatccttgctacctgggtgaga
miR-1249-3p	171.104	196.726	154.022	0.833053	acgcccttcccccccttcttca
miR-379-5p	169.035	153.878	179.139	1.14212	tggtagactatggaacgtagg
miR-143-5p	168.641	191.827	153.185	0.866335	ggtgcagtgctgcatctctgg
miR-101-5p	167.444	132.715	190.596	1.32405	tcagttatcacagtgctgatgc
miR-1296-5p	163.498	164.17	163.049	0.99575	ttagggccctggctccatctcc
miR-130b-3p	161.272	124.927	185.502	1.32883	cagtgcaatgatgaaagggcat
let-7f-3p	159.846	177.419	148.13	0.849815	ctatacaatctattgccttccc
miR-1307-3p	159.06	145.859	167.861	1.13262	actcggcgtggcgtcggtcgtgg
miR-379-3p	158.371	181.878	142.7	0.814455	tatgtaacatggtccactaac
miR-665-3p	156.062	188.092	134.708	0.768267	accagtaggccgaggcccct
miR-1343-3p	156.009	162.125	151.931	0.94515	ctcctggggcccgcactctcgc
miR-98-3p	149.894	173.477	134.172	0.795735	ctatacaacttactactttccc
miR-363-3p	149.162	160.6	141.537	0.906324	aattgcacggtatccatctgcg
miR-191b-5p	144.501	146.665	143.059	0.974271	gaacgaaatccaagcgcagctg
miR-296-3p	142.135	155.105	133.489	0.89062	agggttgggcggaggctttcct
miR-655-3p	139.357	150.088	132.203	0.897392	ataatacatggttaacctctct
miR-215-5p	132.314	127.027	135.84	1.06974	atgacctatgaattgacagac
miR-127-5p	129.374	140.74	121.796	0.881347	gaagctcagagggctctgattc
miR-340-3p	128.384	127.733	128.818	1.00268	tccgtctcagttactttatagc
chr2_1655-3p	126.509	136.753	119.68	0.90065	aaactggaacgaactttttggcc
miR-331-5p	123.902	142.49	111.509	0.805412	tctaggtatggtcccagggat
chr21_29392-3p	123.097	139.98	111.841	0.810673	cggcaacatccccgactgga
miR-3432-5p	122.542	113.28	128.717	1.12393	tgcgggatctttagttgtggcg
chr6_9546-5p	122.317	122.779	122.01	0.998277	caaaaagttcgtttgggttttt
chrX_40049-5p	120.565	108.003	128.939	1.16539	tgataatacaacctgataagtg
miR-362-5p	115.16	123.824	109.384	0.90461	aatccttggaacctaggtgtgagt
miR-369-5p	114.643	124.464	108.096	0.893368	agatcgaccgtgttatattcg
chr4_5826-5p	112.03	97.8563	121.48	1.17835	ttcacagtggctaagttga
miR-6516-5p	111.782	120	106.303	0.905234	tttgcagtaacaggtgtgaac
miR-191-3p	109.905	122.871	101.261	0.855365	ctgcgcttggatttcgttccc
miR-205-3p	109.765	99.8457	116.378	1.1033	gatttcagtggagtgaagctca
miR-7-5p	109.607	116.033	105.323	0.926591	tggaagactagtgattttgttgtt
miR-221-5p	108.891	76.1255	130.735	1.44775	acctggcatacaatgtagatt
miR-1271-5p	108.378	122.246	99.1324	0.837567	cttggcacctagtaagtact
miR-6516-3p	106.791	111.866	103.407	0.934883	atcatgtatgatactgcaaaca
miR-1277-5p	106.536	112.404	102.625	0.919728	tatatatatatatgtacgtat
chr5_8009-3p	106.299	120.808	96.6261	0.834805	aaaacctgaacaaacttttggg
chr19_27451-5p	106.036	144.08	80.6737	0.705794	gggggtatagctcagtggtagagc
miR-34c-5p	104.451	84.782	117.564	1.20509	aggcagtgtagttagctgattgc
miR-144-3p	103.878	89.5609	113.423	1.20456	tacagtatagatgatgtac
miR-671-3p	103.734	109.644	99.7941	0.925375	tccggttctcagggctccacc
miR-33a-5p	103.175	113.832	96.0702	0.864423	gtgcattgtagttgcattgc
chr9_13534-5p	101.056	82.7448	113.263	1.33132	gtacatgatgacaactggctc
chr17_24097-5p	101.017	109.133	95.6056	0.903046	tggtctagcggttaggattc
chrX_40220-3p	100.868	87.6796	109.661	1.19814	aaaatccgaacgaactttttggc
miR-323b-3p	100.581	128.445	82.0054	0.722598	cacaatacacggtcggcctct
miR-154b-5p	99.3233	112.06	90.8324	0.86357	agaggtcttccatggtgcattc
miR-628-5p	98.7189	95.0002	101.198	1.05147	atgctgacatatttactagaggg
miR-29a-5p	98.6492	84.0909	108.355	1.22	actgatttcttttggtgttca
miR-330-5p	95.7997	96.3669	95.4216	0.999402	tctctgggcctgtgtcttag
miR-188-5p	95.5656	117.442	80.9813	0.728388	catcccttgcatggtggaggg
miR-874-3p	94.8831	64.6736	115.023	1.43547	ctgccctggcccgagggaccgac
chr23_30758-5p	94.0092	132.675	68.2319	0.654254	ggggatgtagctcagtggtaga
miR-499-5p	93.9365	105.565	86.1841	0.862484	ttaagacttgcagtgatgttt
miR-877-5p	93.0113	93.7664	92.5078	0.978605	gtagaggagatggcgcagggg
miR-299a-3p	92.7334	103.637	85.4646	0.864209	tatgtgggacggtaaaccgct
chr5_7621-3p	89.775	79.1085	96.8859	1.17771	atgcggaacctgcggatacg
chr10_15364-3p	89.6662	96.7599	84.937	0.898222	cccaaatgaacttgttggcc
chr25_32628-5p	89.3269	90.9424	88.2499	0.978537	gtcaaaaaattcgtttgggttt
miR-27b-5p	88.0151	89.0055	87.3548	0.992654	agagcttagctgattggtgaac
chr20_28040-3p	85.0583	96.041	77.7365	0.843753	actaactcattggaagagaccc
chr4_5744-5p	83.7799	88.9595	80.3268	0.916667	gaaaagttcgttagggtttttt
miR-454-3p	83.1291	77.9173	86.6037	1.07919	tagtgcaatattgcttatagggt
chr12_18027-5p	80.6645	55.9166	97.163	1.50027	gaaaggttcatttgggttttt
chr6_9758-3p	80.0243	72.6108	84.9666	1.13069	aaaatccgaacgaactttttggt
miR-495-3p	79.2784	88.905	72.8606	0.852067	aaacaaacatggtgcacttctt
chr17_23412-5p	78.6277	79.1772	78.2615	0.988611	gatgaggctcagcgagccctg
miR-3613-5p	77.259	74.6356	79.0079	1.04115	tgttgtacttttttttttgttc
miR-504-5p	77.0161	70.9104	81.0865	1.10798	agaccctggtctgcactctgt
C64216220_38064-3p	76.5814	68.3597	82.0626	1.11988	gagaaaacgccgtctgagtggt
miR-181d-5p	76.2077	74.4853	77.356	1.03723	aacattcattgttgtcggtgggt
miR-758-3p	73.1338	90.232	61.7351	0.758253	tttgtgacctggtccactaacc
miR-376b-3p	72.968	82.0061	66.9426	0.848539	atcatagaggaaaatccat
miR-7134-5p	72.8161	61.7048	80.2235	1.24472	atgtccgcgggttccctatcc
chr24_31948-5p	69.3863	69.4893	69.3175	0.999441	tgtagtttcctttactcataga
miR-376e-3p	69.0895	73.7774	65.9642	0.910422	aacatagaggaaaatccacatt
chr23_31549-5p	68.4192	70.2451	67.2018	0.962783	tgagatgaagcactggctc
chr24_31734-5p	67.9723	80.2642	59.7777	0.788755	catgtgaactgcaggaca
chr1_1229-5p	67.9126	68.4342	67.5649	0.993856	aaaaaagtttgtttggattttt
miR-628-3p	67.1714	66.6195	67.5393	1.00328	tctagtaagagtggcagtcga
miR-299a-5p	66.9116	58.8453	72.2891	1.1054	tggtttaccgtcccacatacat
chrX_39346-3p	65.4801	59.4788	69.4809	1.09782	aaaacctgaatgaacttttgagc
miR-432-5p	65.4374	67.0042	64.3929	0.979463	tcttggagtaggtcattgggtgg
chr4_6087-5p	64.5862	46.5265	76.626	1.42541	tggggccgagggagccagccc
chrX_40282-3p	64.4941	62.0995	66.0905	1.04961	ttcccagtggctaatttcct
chr2_1990-5p	64.3774	54.27	71.1158	1.18433	cagcccgtggactgtgtgaggcc
miR-30c-3p	64.3357	77.9759	55.2422	0.795483	ctgggagagggttgtttactc
miR-10b-3p	63.4845	59.194	66.3449	1.08424	acagattcgattctaggggaat
chr10_14902-5p	63.2218	67.0173	60.6915	0.933795	atgtgaaattaccagtatttg
let-7g-3p	62.5394	55.4451	67.269	1.15819	ctgtacaggccactgccttgcc
miR-505-3p	62.3175	51.0773	69.811	1.25353	tcaacacttgctggtttcctct
miR-214-5p	60.1787	53.1506	64.864	1.17085	tgcctgtctacacttgctgtgc
miR-20a-3p	59.8757	69.764	53.2836	0.823806	actgcattatgagcacttaaa
miR-671-5p	59.1967	72.5242	50.3118	0.731245	aggaagccctggaggggctggagg
miR-200c-5p	58.7251	62.4535	56.2394	0.91991	cgtcttacccagcagtgtttgg
chr23_31169-3p	58.6928	66.1237	53.739	0.840017	caaccccatggactgtagccca
miR-490-3p	58.6925	52.339	62.9282	1.13388	caacctggaggactccatgctgt
miR-324-5p	58.4096	52.0107	62.6756	1.13793	cgcatcccctagggcattggtgt
chr24_31948-3p	55.7458	49.9967	59.5786	1.11366	tctgtgggaaagaactacaaga
chr26_33637-5p	54.6666	67.8144	45.9014	0.777915	acaggcacggccagtttgagca
scaffold3809_37050-5p	52.7745	51.1795	53.8379	1.04111	tcgtggagctcacagtctggt
miR-323a-3p	52.2216	61.3908	46.1088	0.823324	cacattacacggtcgacctct
chr4_6439-5p	51.8687	47.961	54.4738	1.07233	tgagatgaagctgaagct
miR-147-3p	51.3937	42.8643	57.08	1.21568	gtgtgcggaaatgcttct
miR-24-5p	51.2006	48.094	53.2717	1.06626	gtgcctactgagctgatatc
miR-27a-5p	51.1442	37.7296	60.0872	1.3194	agggcttagctgcttgtgagca
chr1_789-3p	49.6494	43.4561	53.7782	1.13454	ataaacctgaacgaactttttg
miR-2285o-3p	49.3792	53.1001	46.8987	0.909912	aaacccgaacgaacttttgg
chr11_16507-3p	47.9406	44.1209	50.487	1.11571	tctgaccccatccacccacagg
miR-382-5p	47.8721	53.7299	43.9669	0.861897	gaagttgttcgtggtggattcg
miR-2285u-3p	47.332	50.1129	45.4781	0.930731	gaaaaacccgaacgaacttt
chr20_28040-5p	46.6146	54.7758	41.1737	0.852558	ttttccagtgagttagttcttt
miR-3959-3p	46.0031	54.5199	40.3252	0.801606	tgtatgtcaactgatccacagt
miR-362-3p	45.8765	44.8229	46.5788	1.03075	aacacacctattcaaggattc
chr22_29764-3p	45.5911	44.2925	46.4569	1.04469	aaaaatctgaatgaactttttg
miR-15b-3p	45.1818	37.9993	49.9702	1.2092	cgaatcattatttgctgctct
chr18_24151-3p	44.8914	53.0624	39.4441	0.7825	cagctgccagttgaagacgtgt
chr19_26574-3p	44.8466	42.7347	46.2546	1.05527	actagattgagagctccttgaa
miR-425-3p	43.9116	34.9676	49.8743	1.25897	catcgggaatgtcgtgtccgcc
chr28_35001-5p	43.3405	45.7397	41.7411	0.930045	ttaagttcatttgggtttttct
miR-9-5p	43.1035	36.8815	47.2516	1.16804	tctttggttatctagctgtatga
miR-2355-5p	43.1001	37.211	47.0261	1.19227	atccccagatacaatggacaa
miR-301b-3p	42.9488	31.0574	50.8765	1.3976	cagtgcaatgatattgtcaaagc
miR-2284ab-5p	42.6367	43.0412	42.3671	0.979025	taaaagtttggttgggttttt
chr21_28747-3p	42.5967	40.7051	43.8577	1.06239	aaacacctgaatgaactttttg
chrX_39871-3p	41.7771	47.3642	38.0524	0.834975	caaatcattttttactctcca
chr5_7476-3p	41.7725	41.9053	41.684	1.00312	aaaaacctgaacgaactttttg
chr3_4861-3p	40.4776	40.8449	40.2327	0.997154	aaaaaccagaatgaactttttg
miR-33a-3p	40.3942	40.4343	40.3675	0.993983	caatgtttccacagtgcatca
chr12_17501-3p	40.2743	37.8201	41.9104	1.05758	gtccagttttcctaggaatt
chr3_3327-3p	40.2078	40.0029	40.3444	1.01641	aaaaccctgaatgaactttttg
chr19_25824-5p	39.7533	38.4584	40.6166	1.03881	tcacggagctcacagtctag
chr10_15168-3p	39.7419	39.313	40.0279	1.02126	aaaaacctgcatgaactttttg
chr9_13788-3p	39.6932	39.6579	39.7167	1.00905	ataaacctgaatgaactttttg
chr10_15244-3p	38.9148	38.4775	39.2063	1.02068	aataacctgaatgaactttttg
chr7_10642-3p	38.84	38.6879	38.9414	1.01435	aaaaacctgaatgaaccttttg
chr13_19309-3p	38.6788	38.6879	38.6727	1.00857	aaagacctgaatgaactttttg
chr18_24334-3p	38.6201	37.9922	39.0387	1.02831	aaaaacctgaataaactttttg
miR-106a-5p	38.3212	39.2887	37.6762	0.966732	aaaagtgcttacagtgcaggtagc
miR-545-5p	38.0901	33.7734	40.968	1.17503	ctcagtaaatgtttattggat
chr24_31823-3p	38.067	27.2431	45.2829	1.32448	aaaacttgaatgaactttctgg
chr17_24055-5p	37.8785	48.0057	31.127	0.718481	gcccacccagggacgccc
miR-1185-5p	37.8767	41.2988	35.5953	0.897161	agaggataccctttgtatgt
miR-1306-5p	37.2841	38.1042	36.7374	0.955882	ccacctcccctgcaaacgtcc
chr17_23066-5p	36.9196	42.4877	33.2075	0.85299	aatttgttcgggtttttctgta
chr13_19333-5p	36.9093	40.5878	34.457	0.881136	ctgaacttggagtcagaaggc
miR-376a-5p	36.8801	40.5104	34.46	0.880027	gtagattctccttctatgagt
chr2_1805-3p	36.6786	45.5512	30.7635	0.75146	aatgaactttttggccaaccca
miR-2285ad-3p	35.2783	37.9741	33.481	0.906065	aaaacccaaatgaactttttgg
miR-16b-3p	34.5651	25.9031	40.3398	1.28976	accaatattattgtgctgcttt
miR-296-5p	34.419	27.6127	38.9565	1.19095	gagggccccccccaatcct
scaffold3057_36947-3p	34.4114	31.6033	36.2834	1.09539	taactgagtcctttggaaaat
miR-485-5p	34.0038	29.817	36.795	1.19541	agaggctggccgtgatgaattc
miR-29b-5p	33.5705	36.3263	31.7332	0.89165	ctggtttcacatggtggcttaga
miR-491-5p	33.4291	34.0634	33.0062	0.973582	agtggggaacccttccatgagg
miR-342-5p	33.2008	27.9963	36.6705	1.22075	aggggtgctatctgtggttgagg
miR-551b-3p	32.8977	18.6871	42.3714	1.38669	gcgacccatacttggtttcag
miR-144-5p	32.7351	28.5767	35.5074	1.16843	tgggatatcatcatatactgt
miR-3432-3p	32.0719	26.4147	35.8434	1.25598	cagcaactaaagatccctcagg
chr7_10991-5p	32.063	36.8359	28.881	0.870025	tccctggttaggattcggtgct
miR-1842-5p	31.6887	36.5619	28.4398	0.894206	ttggctctgcgaggtcggctcaag
let-7e-3p	31.4971	27.2084	34.3562	1.17003	ctatacggcctcctagctttcc
chr12_17938-3p	31.0139	30.7511	31.1892	1.00422	acaaaaaaaaaagcccaaccct
miR-18a-3p	30.8549	35.8847	27.5017	0.834421	actgccctaagtgctccttctgg
chr26_33652-5p	30.8008	34.9971	28.0032	0.874987	tagagaagcactgggggaaagt
chr11_16295-3p	30.4332	29.5791	31.0026	1.04131	aaaggcctgaatgaactttttg
chr11_17068-3p	29.7934	38.3327	24.1006	0.737047	tgaactttttggccaacccaat
chr12_18027-3p	29.7761	27.9	31.0268	1.05154	acccgaatgaactttttggcct
miR-20b-5p	29.1466	26.7285	30.7587	1.09239	caaagtgctcacagtgcaggtag
miR-324-3p	28.7727	29.0931	28.5591	0.995231	actgccccaggtgctgctggg
chr5_8133-5p	28.3891	23.1694	31.8689	1.26476	gccaaaaagttcgtttgggctt
chr15_20931-3p	27.4727	29.6444	26.0248	0.93552	aaaacctgaatgatcttttcgg
miR-223-5p	27.4162	16.981	34.373	1.59934	tgtgtatttgacaagctgagttg
chr16_22411-5p	26.9899	33.9198	22.37	0.896742	accgacggcgacacgagctgga
chr23_30563-5p	26.5393	21.2867	30.041	1.27904	ggccaaaaagtttgtttgggtt
chr19_27064-3p	26.5023	29.4322	24.549	0.876142	taatttttgcaaggcttttcc
miR-3955-5p	26.4955	28.6801	25.0392	0.932457	tttgatggctgatcctctcact
chr29_35252-5p	26.3332	28.5762	24.8378	0.901805	cacaggttttgcttccatcactg
miR-211-5p	26.185	22.1312	28.8875	1.2216	ttccctttgtcatcctttgccc
chr24_31756-5p	25.9304	35.9955	19.2204	0.747589	accccacttctgacacca
miR-186-3p	24.7692	27.4381	22.9899	0.879198	cccaaaggtgaattttttgg
chr14_19699-3p	24.7227	24.2614	25.0303	1.0259	tcgctcattcatgtctgact
chr19_27168-5p	24.6004	22.6695	25.8876	1.09973	caaaaagttcatttgggtttttt
chr10_14700-5p	24.5032	19.9948	27.5089	1.2355	caaaagttcgttcgggttttta
chrX_40048-5p	24.3139	24.7258	24.0393	0.986272	ttacaatacaacctgataagt
chr22_29775-3p	24.1373	36.6371	15.804	0.588139	atcagagtcacggcacca
chr21_29372-3p	24.1272	26.1318	22.7908	0.931847	aaaccgacatgaactttttggc
chr26_33674-5p	23.9279	19.7213	26.7323	1.2336	ggccaaaaagttcgtttgggct
miR-1-3p	23.749	22.4319	24.627	1.05468	tggaatgtaaagaagtatgtat
chr3_3319-5p	23.0243	38.5258	12.69	0.632151	gaaagtttgtttgggtttttc
scaffold3057_36947-5p	22.9937	18.8636	25.7471	1.22335	ttttccaatgagtcagttatt
miR-30b-3p	22.9505	25.7071	21.1128	0.869084	ctgggaggtggatgtttacttc
chr8_12740-5p	22.7341	19.2458	25.0596	1.19437	ggccaaaaagtttgtttgggat
miR-874-5p	22.567	16.1546	26.842	1.29586	cggccccacgcaccagggtaaga
chr8_11794-5p	22.1456	26.0161	19.5653	0.905376	gaaaagttcgtttgggttttc
miR-154b-3p	21.6187	22.93	20.7444	0.939581	atcatacatggttgacctttttt
miR-382-3p	21.5438	20.3492	22.3402	1.06125	aatcattcacggacaacactt
chr6_9250-5p	21.2747	22.2271	20.6398	0.959024	tctggtgcttagactctgtgct
miR-125a-3p	21.1009	17.4089	23.5621	1.22669	acaggtgaggttcttgggagc
miR-329b-3p	21.0744	23.5193	19.4445	0.870224	aacacacctggttaacctct
chr1_1274-3p	20.9464	20.5704	21.197	1.01393	aaacctgaatgaactttttgg
miR-544-5p	20.6913	22.419	19.5395	0.913162	tcttgttaaaaggcagattct
miR-133b-3p	20.6806	19.7131	21.3257	1.04264	ttggtccccttcaaccagcta
miR-133b-5p	20.6806	19.7131	21.3257	1.04264	tttggtccccttcaaccagct
chr3_4537-5p	20.4701	25.741	16.9561	0.794808	ctgatgctctgtgcagggcccg
miR-190b-5p	20.4125	16.3472	23.1227	1.21322	tgatatgtttgatattgggttg
chrX_39406-5p	20.3183	22.1066	19.1262	0.893593	gaaaagttcattcgggtttttct
miR-541-5p	20.2155	28.5694	14.6462	0.641423	aaaggattctgctgtcggtcccact
chr10_14344-5p	20.0236	20.8716	19.4582	0.95527	cccagggatgtagctcctagtgc
chr9_13514-5p	19.99	24.5167	16.9721	0.825292	attggacttggagtcggaaa
miR-34b-5p	19.869	16.4536	22.146	1.18701	aggcagtgtaattagctgattgt
miR-2411-5p	19.6844	17.8596	20.901	1.09135	gtggagtgactgtcagatgcagccagc
chr20_27920-5p	19.679	16.9481	21.4996	1.1458	aacagcgtggatttcagttggct
miR-2483-5p	19.3767	12.8041	23.7585	1.26006	cgtcaaccatccagctgtttga
miR-93-3p	19.3329	21.245	18.0582	0.89204	actgctgagccagcacttcccga
chr13_18298-5p	19.3236	22.0485	17.5071	0.870314	agagttcattcaggtttttcc
miR-338-5p	19.2846	17.4046	20.5379	1.13772	aacaatatcctggtgctgagt
miR-99b-3p	19.2561	19.6422	18.9988	0.993584	caagctcgtgtctgtgggtc
C68860199_39120-3p	19.233	22.303	17.1864	0.879234	ttggctctgcgaggtcggctca
chr8_12716-5p	18.8018	16.531	20.3157	1.10502	aaaaagtttgtttgggtttttc
miR-16a-3p	18.4515	14.8671	20.8411	1.22747	aaattatctccagtattaactgtgctgc
chr29_35293-3p	18.2788	13.8988	21.1989	1.2654	cttcccggccccctccccacccc
chr9_13534-3p	17.7615	18.9344	16.9797	0.943654	catgtcaccctatctgact
chr4_6064-5p	17.7552	28.7896	10.399	0.627918	cccgatcttgtctgatc
miR-542-5p	17.4562	15.5191	18.7476	1.07188	tcggggatcatcatgtcacgaga
chrX_40220-5p	17.3268	15.038	18.8526	1.16121	aaaaagttcagttggattcatc
chr2_2248-5p	17.194	23.8368	12.7655	0.771499	aacttgactatctagagg
chr27_34291-3p	16.6592	18.4884	15.4397	0.886141	cagccctgccgtgctctcgtcag
miR-656-3p	16.6389	19.1998	14.9317	0.891859	aatattatacagtcaacctct
miR-6123-5p	16.5411	14.3422	18.0071	1.14535	tgccaagcccacgttcaaagg
chr22_29636-3p	16.2006	17.369	15.4216	0.919505	aaaaacccaaatgaactttttg
miR-153-1-5p	15.9544	19.9839	13.268	0.774329	tcatttttgtgatctgcagct
chr8_12575-5p	15.8821	17.6916	14.6757	0.901123	caataagttcgtttgggttttt
miR-330-3p	15.7115	13.5217	17.1714	1.16516	caaagcacacggcctgcagaga
miR-10a-3p	15.6444	15.2721	15.8925	1.03923	caaattcgtatctaggggaat
miR-202-5p	15.2391	8.96855	19.4195	1.46251	ttcctatgcatatacttcttt
miR-545-3p	15.1751	12.841	16.7311	1.18457	tcaacaaacatttattgtgtgc
miR-128-5p	15.1242	15.2971	15.0089	0.988225	cggggccgtagcactgtctgaga
chr24_31810-5p	14.2596	10.4884	16.7738	1.29643	aagttcattcaggtttttcca
chr11_16245-3p	13.3919	12.1586	14.2142	1.09816	aaactctgaatgaactttttgg
miR-32-3p	13.2832	15.3684	11.893	0.865156	caatttagtgtgtgtgatatt
chr2_3028-3p	13.0136	12.5119	13.3481	1.02717	ttagatgaagcactagct
chr8_12264-5p	12.9898	11.1726	14.2012	1.03797	aaaaagttgatttaggttttt
miR-34b-3p	12.447	8.55108	15.0443	1.31058	aatcactagttccactgccatc
chr23_30876-5p	12.1889	6.85583	15.7442	1.50403	aaaaatttgttcgggttttt
chr29_35345-3p	11.8226	10.1149	12.961	1.14031	aaactagaatgaactttttggt
chr22_30347-5p	10.9376	11.1195	10.8163	0.987257	ctgcagtgatgccgcatctgagccc
miR-26a-3p	9.37153	8.49059	9.95882	1.09104	cctattctcggttacttgcacg
miR-592-5p	7.4251	5.08426	8.98567	1.22488	ttgtgtcaatatgcgatgatgt
