# Supplementary material for: Food Deprivation Affects the miRNome in the Lactating Goat Mammary Gland
Source: PLoS One. 2015 Oct 16;10(10):e0140111. doi: 10.1371/journal.pone.0140111 (PMC4608672; doi:10.1371/journal.pone.0140111)
Supplement: S2 Table — (XLSX) [file pone.0140111.s005.xlsx]

## Sheet: Feuil1
Name	Mean of normalized read counta	Log2 FoldChange (FDd/Control)	p-value adjusted	miRDeep2 score	Example of miRBase miRNA with the same seed	Precursors locationb
chr22_29775-3p	24.1373	-0.765771	0.0523316	0.6	aly-miR3442-3p	chr22:42512414..42512491:+
chr4_6064-5p	17.7552	-0.671353	0.0803306	34	hsa-miR-6792-5p	chr4:19474103..19474144:-
chr3_3319-5p	23.0243	-0.661659	0.0803306	130	hsa-miR-561-3p	chr3:2632415..2632474:+
chr23_30758-5p	94.0092	-0.612076	0.0905535	0.4	ppy-miR-613	chr23:27661998..27662062:+
chr3_4386-5p	303.779	-0.607548	0.0905535	3000	osa-miR396f-3p	chr3:7413054..7413109:-
chr3_4386-3p	192.397	-0.606111	0.0523316
chr12_17655-3p	446.817	-0.603319	0.0856327	0	gga-miR-1561	chr12:36824164..36824222:+
chr27_34538-5p	298.698	-0.598467	0.0905535	2.9	mtr-miR2669a	chr27:34478732..34478788:-
chr19_26739-5p	376.605	-0.576667	0.0923068	0.6		chr19:17845191..17845251:-
chr9_13534-5p	101.056	0.412855	0.0634674	0.2	bta-miR-1434-5p	chr9:57589489..57589558:+
chr12_18027-5p	80.6645	0.585219	0.0803306	5.4	bra-miR5726	chr12:31782923..31782984:-
a Mean of normalized read counts for the ten libraries
b Chromosomal location of predicted precursor on goat genome CHIR1.0; chromosome:start..stop:strand
