# Supplementary material for: Food Deprivation Affects the miRNome in the Lactating Goat Mammary Gland
Source: PLoS One. 2015 Oct 16;10(10):e0140111. doi: 10.1371/journal.pone.0140111 (PMC4608672; doi:10.1371/journal.pone.0140111)
Supplement: S4 Table — (XLSX) [file pone.0140111.s007.xlsx]

## Sheet: Feuil1
	miRNA	Lipid metabolism	Protein metabolism	Carbohydrate metabolism
Known	let-7c-5p	ABCA2, ACSL6, ADIPOR2, AGPAT6, LGPAT1, SCD	PRLR, SLC38A2, TSC1	INSR
	miR-125b-3p	ABCA1, AGPAT5, PPARC1B	SLC7A6
	miR-126-3p		SLC7A5	IRS1
	miR-140-3p	ABCA1, ELOVL5, SIRT1	SLC7A6, TSC1
	miR-188-5p	AGPAT4, ELOVL4
	miR-196a-5p	ACSL6, APOBEC4, PPARGC1A	PRLR, SLC38A4
	miR-204-5p	AGPAT4, LPIN2	ELF5, GSK3β
	miR-222-3p	APOLD1, INSIG1, SCD2	CSNK2A1, PRLR
	miR-223-3p	ACSL3, ABCA10	CSNK1A1L
	miR-223-5p	ACSL4, LRP3, LRP6, PPARGC1B	SLC1A3, SLC1A2	SLC2A1
	miR-409-3p	ABCA10, APOBEC2, BTN2A1, ELOVL4, ELOVL5, FABP4, LRP5, LRP6, PPARGC1A	CSNK1A1, CSNK1G3, CSN2LA1, SLC6A6, SLC15A2, SLC38A2	G6PC
	miR-494-3p	ABCA1, ABCA10, ABCG5, ACACA, ACSL4, APOLD1, LRP6, PPARGC1A, PPARGC1B, SCD5	CSNK1A1, CSNK1G1, PRLR, SLC15A2, SLC38A2	G6PC
	miR-541-5p	ABCA5, ACSL6, APOLD1, ELOVL6, ELOVL7, FABP1, PPARGC1A, PPARGC1B	CSNK1A1, CSNK2A2, MAPK14, SLC7A6, SLC1A2, SLC6A6	INSR
	miR-6119-5p	ACSL6, ADIPOR2, LPGAT1, MGLL, PPARGC1A, PPARGC1B	CSNK1E, SLC1A4	INSR, IRS2, HK2
	miR-660-5p	AGPAT5, LEPR, APOBEC3F, FABP2	CSNK1G3
	miR-671-5p	FADS1, PPARGC1B	SLC7A1, SLC1A2, SLC36A1
	miR-99a-5p	VLDLR	mTOR
Predicted	chr12_18027-5p	INSIG2
	chr23_30758-5p		CNSK1G3
	chr27_34538-5p	AGPAT3, SCD
	chr3_3319-5p	ABCA1, ACSL1, INSIG2, IRS2, SREBF1	SLC6A6
	chr3_4386-5p	AGPAT5, INSIG1	CSNK1A1, CSNK1A1L
	chr3_4386-3p	LRP6, SIRT5
	chr9_13534-5p	APOOL, INSR, LRP3
