# Supplementary material for: Food Deprivation Affects the miRNome in the Lactating Goat Mammary Gland
Source: PLoS One. 2015 Oct 16;10(10):e0140111. doi: 10.1371/journal.pone.0140111 (PMC4608672; doi:10.1371/journal.pone.0140111)
Supplement: S5 Table — (XLSX) [file pone.0140111.s008.xlsx]

## Sheet: Feuil1
miRNAa	Gene symbol	Gene name	Expressionb
let-7c-5p	ABCC5	ATP-binding cassette, sub-family C (CFTR/MRP), member 5	down
miR-494-3p
miR-6119-5p
let-7c-5p	ANKFY1	Ankyrin repeat and FYVE domain-containing protein 1	down
miR-223-3p
miR-494-3p
miR-6119-5p
chr22_29775-3p
chr3_3319-5p
chr3_3319-5p	ANKRD27	Ankyrin repeat domain 27 (VPS9 domain)	down
chr3_4386-5p
miR-409-3p	AP1G1	AP-1 complex subunit gamma-1	down
miR-494-3p
miR-223-3p	ARFIP1	Arfaptin-1	down
miR-541-5p
chr3_3319-5p	ATP5G3	ATP synthase lipid-binding protein, mitochondrial precursor	down
miR-494-3p	CCT5	Chaperonin containing TCP1, subunit 5 (epsilon)	down
chr3_3319-5p	CD24	Signal transducer CD24 precursor	up
miR-541-5p	CNGA3	Cyclic nucleotide-gated cation channel alpha 3	down
miR-660-5p
let-7c-5p	DCBLD1	Discoidin, CUB and LCCL domain-containing protein 1 precursor	down
let-7c-5p	DCUN1D3	DCN1, defective in cullin neddylation 1, domain containing 3	down
miR-6119-5p
let-7c-5p	DPAGT1	UDP-N-acetylglucosamine--dolichyl-phosphate N-acetylglucosaminephosphotransferase	down
miR-223-5p	EFHC1	EF-hand domain-containing protein 1	down
miR-125b-3p	ESR1	Estrogen receptor alpha	down
miR-188-5p
miR-222-3p
chr9_13534-5p
miR-223-5p	GNB2L1	Guanine nucleotide-binding protein subunit beta 2-like 1	up
chr3_3319-5p	HSD11B1	11-bêta-hydroxysteroid dehydrogenase 1	down
miR-222-3p	INSIG1	Insulin-induced gene 1 protein	down
chr3_4386-5p
miR-204-5p	IRF2BP2	Interferon regulatory factor 2 binding protein 2	down
miR-409-3p
miR-671-5p	KCNC4	Potassium voltage-gated channel subfamily C member 4	down
miR-204-5p	KCNH8	Potassium voltage-gated channel subfamily H member 8	down
miR-409-3p
chr9_13534-5p
miR-494-3p	KCTD14	BTB/POZ domain-containing protein KCTD14	down
miR-494-3p	LAPTM4A	Lysosomal-associated transmembrane protein 4A	down
let-7c-5p	LEPREL2	Prolyl 3-hydroxylase 3 precursor	down
miR-125b-3p	MAT2A	S-adenosylmethionine synthetase isoform type-2	up
miR-222-3p
miR-409-3p	MRPL35	39S ribosomal protein L35, mitochondrial precursor	down
miR-494-3p
miR-223-3p	MYO1B	Myosin Ib	down
miR-494-3p
miR-409-3p	NDRG3	Protein NDRG3	down
chr3_4386-5p
chr27_34538-5p	NPEPPS	Puromycin-sensitive aminopeptidase	down
miR-671-5p	PA2G4	Proliferation-associated protein 2G4 (ErbB3-binding protein 1)	down
miR-99a-3p	PCBP2	Poly(rC)-binding protein 2	up
miR-541-5p	PGAM1	Phosphoglycerate mutase 1	down
miR-204-5p	PHLDB1	Pleckstrin homology-like domain family B member 1	down
let-7c-5p	PLAGL2	Zinc finger protein PLAGL2	down
miR-223-3p
miR-140-3p
chr22_29775-3p
chr3_3319-5p
chr27_34538-5p
chr12_18027-5p	RAD9A	Cell cycle checkpoint control protein Rad9A	down
miR-494-3p	RND1	Rho-related GTP-binding protein Rho6	down
miR-671-5p	RPL22	60S ribosomal protein L22	down
miR-660-5p	SFXN2	Sideroflexin-2	down
miR-494-3p	SLC26A3	Chloride anion exchanger	down
miR-188-5p	ST13	Hsc70-interacting protein (Hip)	down
miR-541-5p
chr3_3319-5p
miR-409-3p	TBX3	T-box transcription factor TBX3	down
chr3_3319-5p
miR-494-3p	TFPI	Tissue factor pathway inhibitor precursor	down
miR-541-5p
miR-494-3p	TMEM2	Transmembrane protein 2	down
miR-671-5p
miR-6119-5p
chr3_4386-5p
chr12_18027-5p
miR-409-3p	TPBG	Trophoblast glycoprotein precursor	down
miR-541-5p
miR-204-5p	TSPAN31	Tetraspanin-31	down
miR-6119-5p	UBE2D3	Ubiquitin-conjugating enzyme E2 D3	down
chr3_3319-5p
miR-99a-3p	ZCCHC14	Zinc finger CCHC domain-containing protein 14	down
miR-223-3p
miR-541-5p
chr3_3319-5p
chr9_13534-5p
aDownregulated miRNA by the deprivation are in italic.
bExpression of genes in FD goats mammary glands compared with Control. For example, downregulated (down) genes are more expressed in Control compared with FD, whereas upregulated (up) are more expressed in Control compared with FD. Genes were identified by microarray (Ollier et al., 2007).
